# Supplementary material for: Optimizing the Manufacturing Process Control of Si-Based Soft Magnetic Composites
Source: Materials (Basel). 2025 May 16;18(10):2321. doi: 10.3390/ma18102321 (PMC12113327; doi:10.3390/ma18102321)
Supplement: Supplementary file 1 [file materials-18-02321-s001.zip]

Archive with 1 entries (1 files):
- Table_S1.experimental data.csv
