# Supplementary material for: Optimizing the Manufacturing Process Control of Si-Based Soft Magnetic Composites
Source: Materials (Basel). 2025 May 16;18(10):2321. doi: 10.3390/ma18102321 (PMC12113327; doi:10.3390/ma18102321)
Supplement: Supplementary file 1 [file materials-18-02321-s001.zip › Table_S1.experimental data.csv]

DOE No.	T-No.	wt	ht(mm)	OD(mm)	ID(mm)	A(cm2)	ds(g/cm3)	n2	le (cm)	Ls(kHz), 0.1	Ls(kHz), 0.5	Ls(kHz), 1	Ls(kHz), 10	Ls(kHz), 50	Ls(kHz), 100	Perm(H/m), 0.1	Perm(H/m), 0.5	Perm(H/m), 1	Perm(H/m), 10	Perm(H/m), 50	Perm(H/m), 100	Q-value, 0.1(kHz)	Q-value, 0.5(kHz)	Q-value, 1(kHz)	Q-value, 10(kHz)	Q-value, 50(kHz)	Q-value, 100(kHz)
1	T1	7.92	5.76	20.29	12.5	0.22	6.85	100	5.05	3.47	4.14	4.17	4.2	4.19	4.18	62.2	74.2	74.7	75.3	75.1	74.9	0.03	0.18	0.36	3.54	13.3	15.8
1	T2	7.88	5.7	20.3	12.43	0.22	6.83	100	5.04	3.67	4.3	4.32	4.35	4.34	4.32	65.6	76.9	77.3	77.8	77.6	77.3	0.03	0.19	0.39	3.79	13.4	14.7
1	T3	7.5	5.39	20.28	12.5	0.21	6.95	100	5.05	2.64	3.36	3.37	3.41	3.4	3.39	50.6	64.4	64.6	65.4	65.2	65	0.02	0.16	0.31	3.1	12.5	16.2
1	Avg	7.77	5.62	20.29	12.48	0.22	6.88	100	5.05	3.26	3.93	3.95	3.99	3.98	3.96	59.47	71.83	72.2	72.81	72.63	72.38	0.03	0.18	0.35	3.48	13.07	15.57
2	T1	7.93	5.58	20.28	12.43	0.22	7.05	100	5.04	3.83	4.5	4.52	4.54	4.53	4.51	70.1	82.4	82.7	83.1	82.9	82.6	0.03	0.2	0.39	3.85	13.5	14.9
2	T2	7.87	5.56	20.26	12.43	0.22	7.04	100	5.04	3.72	4.4	4.43	4.46	4.45	4.43	68.5	81	81.5	82.1	81.9	81.5	0.03	0.18	0.36	3.57	13.2	15.5
2	T3	7.6	5.34	20.25	12.41	0.21	7.08	100	5.03	3.51	4.15	4.2	4.22	4.21	4.2	67.1	79.4	80.3	80.7	80.5	80.3	0.03	0.19	0.38	3.7	13.5	15.4
2	Avg	7.8	5.49	20.26	12.42	0.22	7.05	100	5.03	3.69	4.35	4.38	4.41	4.4	4.38	68.57	80.91	81.53	81.97	81.78	81.47	0.03	0.19	0.38	3.71	13.4	15.27
3	T1	7.84	5.46	20.28	12.46	0.21	7.14	100	5.04	3.88	4.63	4.64	4.67	4.66	4.63	72.9	87	87.2	87.8	87.6	87	0.04	0.21	0.42	4.07	14.1	15.2
3	T2	7.82	5.46	20.26	12.42	0.21	7.12	100	5.03	4.2	4.85	4.85	4.87	4.86	4.84	78.6	90.8	90.8	91.1	90.9	90.6	0.04	0.22	0.45	4.36	14.5	15.1
3	T3	8	5.62	20.2	12.41	0.22	7.13	100	5.02	4.04	4.67	4.7	4.73	4.71	4.69	73.8	85.3	85.8	86.4	86	85.6	0.03	0.2	0.41	4.02	14	15.3
3	Avg	7.89	5.51	20.25	12.43	0.22	7.13	100	5.03	4.04	4.72	4.73	4.76	4.74	4.72	75.11	87.7	87.94	88.44	88.19	87.76	0.04	0.21	0.43	4.15	14.2	15.2
4	T1	8.06	5.59	20.28	12.49	0.22	7.19	100	5.05	4.32	5.03	5.05	5.07	5.06	5.03	79.7	92.8	93.2	93.6	93.4	92.8	0.04	0.22	0.45	4.35	14.4	15
4	T2	7.95	5.5	20.27	12.48	0.21	7.21	100	5.05	4.04	4.86	4.89	4.92	4.91	4.88	75.7	91.1	91.7	92.2	92	91.5	0.04	0.22	0.43	4.23	14.4	15.4
4	T3	7.93	5.47	20.27	12.46	0.21	7.22	100	5.04	4.06	4.81	4.82	4.85	4.83	4.81	76.3	90.4	90.5	91.1	90.7	90.4	0.04	0.21	0.42	4.13	13.9	14.8
4	Avg	7.98	5.52	20.27	12.48	0.22	7.21	100	5.05	4.14	4.9	4.92	4.95	4.93	4.91	77.24	91.42	91.8	92.29	92.04	91.55	0.04	0.22	0.43	4.24	14.23	15.07
5	T1	8	5.49	20.21	12.44	0.21	7.31	100	5.03	4.2	4.88	4.91	4.94	4.93	4.9	78.8	91.6	92.2	92.7	92.5	92	0.04	0.21	0.43	4.2	14.3	15.2
5	T2	7.9	5.42	20.22	12.43	0.21	7.3	100	5.03	4.3	4.96	4.97	5	4.98	4.96	81.5	94	94.2	94.8	94.4	94	0.03	0.21	0.41	4.03	13.6	14.4
5	T3	7.94	5.44	20.23	12.46	0.21	7.32	100	5.04	4.31	5.02	5.03	5.06	5.03	5	81.7	95.2	95.4	96	95.4	94.8	0.04	0.24	0.49	4.68	14.3	14
5	Avg	7.95	5.45	20.22	12.44	0.21	7.31	100	5.03	4.27	4.95	4.97	5	4.98	4.95	80.7	93.61	93.93	94.49	94.11	93.61	0.04	0.22	0.44	4.3	14.07	14.53
6	T1	7.87	5.38	20.28	12.57	0.21	7.35	100	5.06	4.35	5.03	5.05	5.08	5.07	5.04	84.5	97.7	98.1	98.7	98.5	97.9	0.04	0.22	0.44	4.25	13.5	13.6
6	T2	7.96	5.42	20.28	12.53	0.21	7.35	100	5.06	4.18	4.82	4.82	4.85	4.83	4.8	80.1	92.3	92.3	92.9	92.5	92	0.04	0.22	0.44	4.3	13.9	14.1
6	T3	7.79	5.35	20.26	12.52	0.21	7.31	100	5.05	4.12	4.84	4.86	4.88	4.87	4.84	80	94	94.4	94.8	94.6	94	0.04	0.22	0.44	4.23	13.5	13.6
6	Avg	7.87	5.38	20.27	12.54	0.21	7.34	100	5.06	4.22	4.9	4.91	4.94	4.92	4.89	81.53	94.68	94.94	95.46	95.2	94.62	0.04	0.22	0.44	4.26	13.63	13.77
7	T1	8.23	5.85	20.24	12.64	0.22	7.17	100	5.07	2.84	3.5	3.55	3.6	3.6	3.6	51.6	63.5	64.4	65.4	65.4	65.4	0.04	0.22	0.44	4.24	14.9	15.7
7	T2	8.5	6.59	20.07	12.91	0.24	6.95	100	5.1	3.37	4	4.04	4.07	4.06	4.04	58	68.8	69.5	70	69.8	69.5	0.04	0.21	0.42	4.12	14.3	15.1
7	T3	7.76	6.14	20.12	12.9	0.22	6.75	100	5.1	2.37	3.07	3.07	3.1	3.11	3.1	43.4	56.2	56.2	56.8	57	56.8	0.03	0.18	0.34	3.41	12.9	15.2
7	Avg	8.16	6.19	20.14	12.82	0.23	6.96	100	5.09	2.86	3.52	3.55	3.59	3.59	3.58	50.98	62.86	63.39	64.05	64.05	63.87	0.04	0.2	0.4	3.92	14.03	15.33
8	T1	7.59	5.18	20.29	12.47	0.2	7.28	100	5.05	3.32	4.01	4.03	4.05	4.05	4.02	65.8	79.5	79.9	80.3	80.3	79.7	0.03	0.19	0.37	3.69	12.3	12.5
8	T2	8.8	6.19	20.27	12.46	0.24	7.08	100	5.04	4.49	5.2	5.23	5.25	5.24	5.2	74.5	86.3	86.8	87.1	87	86.3	0.03	0.21	0.42	4.09	8.9	12.4
8	T3	6.89	4.79	20.24	12.41	0.19	7.16	100	5.03	3.31	3.86	3.89	3.91	3.9	3.89	70.6	82.4	83	83.4	83.2	83	0.03	0.18	0.36	3.54	12.9	14.8
8	Avg	7.76	5.39	20.27	12.45	0.21	7.18	100	5.04	3.71	4.36	4.38	4.4	4.4	4.37	70.33	82.73	83.24	83.63	83.5	83.01	0.03	0.19	0.38	3.77	11.37	13.23
9	T1	7.4	5.16	20.28	12.48	0.2	7.15	100	5.05	3.51	4.22	4.21	4.24	4.22	4.19	70.1	84.2	84	84.6	84.2	83.6	0.04	0.21	0.43	4.12	12.5	10.8
9	T2	7.81	5.37	20.25	12.42	0.21	7.24	100	5.03	4.58	5.34	5.3	5.32	5.31	5.28	87.2	101.7	100.9	101.3	101.1	100.6	0.04	0.27	0.54	5.2	15.6	13.2
9	T3	7.56	5.22	20.21	12.45	0.2	7.28	100	5.03	4.31	4.96	5	5.04	5	4.98	85.2	98.1	98.9	99.6	98.9	98.5	0.04	0.22	0.44	4.33	14.4	14.3
9	Avg	7.59	5.25	20.25	12.45	0.2	7.22	100	5.04	4.13	4.84	4.84	4.87	4.84	4.82	80.83	94.67	94.61	95.2	94.74	94.22	0.04	0.23	0.47	4.55	14.17	12.77
10	T1	7.39	5.16	20.28	12.48	0.2	7.14	100	5.05	4.39	5.02	5.06	5.07	5.07	5.02	87.6	100.2	101	101.2	101.2	100.2	0.05	0.23	0.47	4.51	13.1	11.2
10	T2	7.91	5.37	20.25	12.42	0.21	7.33	100	5.03	3.2	4.07	4.1	4.14	4.13	4.1	60.9	77.5	78.1	78.9	78.7	78.1	0.03	0.2	0.4	3.87	12.5	12.6
10	T3	7.66	5.2	20.21	12.45	0.2	7.4	100	5.03	3.46	3.91	3.9	3.92	3.91	3.89	68.7	77.6	77.4	77.8	77.6	77.2	0.03	0.2	0.39	3.87	13.2	14.3
10	Avg	7.65	5.24	20.25	12.45	0.2	7.29	100	5.04	3.68	4.33	4.35	4.38	4.37	4.34	72.41	85.11	85.5	85.95	85.82	85.16	0.04	0.21	0.42	4.08	12.93	12.7
11	T1	7.95	5.44	20.19	12.43	0.21	7.35	100	5.03	3.6	3.98	3.99	4.01	4.01	3.98	68.2	75.4	75.6	76	76	75.4	0.03	0.2	0.4	3.94	13.6	14.7
11	T2	8.18	5.55	20.22	12.43	0.22	7.38	100	5.03	3.58	4.07	4.07	4.09	4.07	4.07	66.3	75.4	75.4	75.7	75.4	75.4	0.02	0.16	0.32	3.18	12	14.5
11	T3	7.5	5.15	20.22	12.44	0.2	7.3	100	5.03	3.11	3.6	3.62	3.64	3.62	3.6	62.2	72	72.4	72.8	72.4	72	0.03	0.2	0.41	3.98	12.6	13.1
11	Avg	7.88	5.38	20.21	12.43	0.21	7.34	100	5.03	3.43	3.88	3.89	3.91	3.9	3.88	65.55	74.24	74.44	74.82	74.56	74.24	0.03	0.19	0.38	3.7	12.73	14.1
12	T1	8	5.47	20.21	12.45	0.21	7.35	100	5.03	3.85	4.61	4.64	4.67	4.66	4.65	72.6	87	87.5	88.1	87.9	87.7	0.04	0.21	0.42	4.04	14.5	16.7
12	T2	7.9	5.41	20.22	12.43	0.21	7.31	100	5.03	3.31	4.07	4.06	4.11	4.09	4.05	62.9	77.3	77.1	78.1	77.7	76.9	0.03	0.19	0.38	3.75	12.4	12.7
12	T3	7.94	5.39	20.23	12.44	0.21	7.37	100	5.03	3.25	4.1	4.13	4.16	4.16	4.14	62	78.2	78.8	79.4	79.4	79	0.03	0.18	0.35	3.48	13.4	15.8
12	Avg	7.95	5.42	20.22	12.44	0.21	7.34	100	5.03	3.47	4.26	4.28	4.31	4.3	4.28	65.84	80.84	81.15	81.85	81.66	81.22	0.03	0.19	0.38	3.76	13.43	15.07
13	T1	7.1	5.01	20.26	12.48	0.19	7.08	100	5.04	3.34	4.05	4.07	4.1	4.08	4.06	68.8	83.4	83.8	84.5	84	83.6	0.03	0.19	0.37	3.65	13.1	14.7
13	T2	8.02	5.65	20.25	12.49	0.22	7.11	100	5.04	3.22	3.96	3.99	4.02	4.01	4	59	72.5	73.1	73.6	73.4	73.3	0.03	0.18	0.37	3.62	13.8	16.8
13	T3	7.83	5.54	20.2	12.49	0.21	7.14	100	5.04	3.61	4.27	4.29	4.32	4.31	4.3	67.8	80.2	80.6	81.1	81	80.8	0.03	0.19	0.39	3.85	14.3	16.7
13	Avg	7.65	5.4	20.24	12.49	0.21	7.11	100	5.04	3.39	4.09	4.12	4.15	4.13	4.12	65.19	78.71	79.16	79.74	79.48	79.22	0.03	0.19	0.38	3.71	13.73	16.07
14	T1	8.51	5.92	20.26	12.48	0.23	7.19	100	5.04	3.75	4.5	4.53	4.56	4.55	4.53	65.4	78.4	79	79.5	79.3	79	0.03	0.21	0.41	4.04	14.5	16.2
14	T2	7.94	5.51	20.27	12.46	0.22	7.18	100	5.04	3.99	4.57	4.6	4.63	4.61	4.59	74.4	85.2	85.8	86.3	86	85.6	0.04	0.2	0.4	3.95	13.9	15.5
14	T3	7.6	5.24	20.29	12.47	0.2	7.21	100	5.05	3.45	4.04	4.06	4.09	4.08	4.06	67.6	79.2	79.6	80.2	80	79.6	0.03	0.18	0.36	3.54	13.4	16
14	Avg	8.02	5.56	20.27	12.47	0.22	7.19	100	5.04	3.73	4.37	4.4	4.43	4.41	4.39	69.13	80.95	81.44	82	81.75	81.38	0.03	0.2	0.39	3.84	13.93	15.9
15	T1	7.93	5.45	20.28	12.49	0.21	7.26	100	5.05	4.56	5.19	5.22	5.24	5.22	5.2	86.3	98.2	98.8	99.2	98.8	98.4	0.04	0.22	0.45	4.39	15.3	16.9
15	T2	8	5.49	20.27	12.48	0.21	7.27	100	5.05	3.82	4.44	4.48	4.5	4.49	4.47	71.7	83.4	84.1	84.5	84.3	83.9	0.03	0.2	0.4	3.97	14.2	16.1
15	T3	8.1	5.57	20.28	12.48	0.22	7.25	100	5.05	3.84	4.51	4.52	4.54	4.53	4.52	71	83.4	83.6	83.9	83.8	83.6	0.03	0.2	0.4	3.93	14.1	16
15	Avg	8.01	5.5	20.28	12.48	0.21	7.26	100	5.05	4.07	4.71	4.74	4.76	4.75	4.73	76.35	88.33	88.83	89.21	88.96	88.64	0.03	0.21	0.42	4.1	14.53	16.33
16	T1	7.84	5.38	20.25	12.47	0.21	7.29	100	5.04	4.01	4.63	4.67	4.7	4.68	4.66	76.9	90.3	89.5	90.1	89.7	89.3	0.04	0.21	0.42	4.1	14.2	15.5
16	T2	7.73	5.31	20.23	12.43	0.21	7.28	100	5.03	3.84	4.51	4.54	4.56	4.55	4.53	74.2	89.5	87.8	88.2	88	87.6	0.03	0.2	0.4	3.95	13.9	15.5
16	T3	7.68	5.29	20.22	12.43	0.21	7.27	100	5.03	3.81	4.47	4.49	4.51	4.49	4.47	74	86.8	87.2	87.6	87.2	86.8	0.03	0.18	0.39	13.5	13.5	16.3
16	Avg	7.75	5.33	20.23	12.44	0.21	7.28	100	5.03	3.89	4.54	4.57	4.59	4.57	4.55	75.04	88.9	88.17	88.62	88.3	87.91	0.03	0.2	0.4	7.18	13.87	15.77
17	T1	7.71	5.22	20.23	12.46	0.2	7.4	100	5.04	4.29	5.08	5.09	5.12	5.11	5.09	84.8	100.4	100.6	101.2	101	100.6	0.04	0.23	0.46	4.45	14.4	14.7
17	T2	7.91	5.38	20.23	12.46	0.21	7.37	100	5.04	4.01	4.78	4.8	4.83	4.82	4.8	76.9	91.7	92	92.6	92.4	92	0.04	0.21	0.43	4.18	14.3	15.3
17	T3	7.93	5.39	20.22	12.45	0.21	7.38	100	5.03	3.72	4.5	4.54	4.57	4.56	4.54	71.2	86.1	86.8	87.4	87.2	86.8	0.03	0.2	0.4	3.94	14.2	16
17	Avg	7.85	5.33	20.23	12.46	0.21	7.38	100	5.04	4.01	4.79	4.81	4.84	4.83	4.81	77.61	92.71	93.16	93.74	93.55	93.16	0.04	0.21	0.43	4.19	14.3	15.33
18	T1	7.76	5.29	20.25	12.53	0.2	7.38	100	5.05	3.98	4.71	4.75	4.77	4.76	4.74	78.4	92.7	93.5	93.9	93.7	93.3	0.04	0.21	0.42	4.1	13.9	14.8
18	T2	7.74	5.3	20.25	12.55	0.2	7.36	100	5.06	3.82	4.55	4.6	4.64	4.63	4.61	75.3	89.7	90.7	91.5	91.3	90.9	0.03	0.2	0.4	3.91	13.8	15.4
18	T3	8.04	5.49	20.2	12.48	0.21	7.39	100	5.04	4.34	5.02	5.06	5.09	5.08	5.06	82.1	94.9	95.7	96.3	96.1	95.7	0.04	0.22	0.44	4.32	14.5	15.3
18	Avg	7.85	5.36	20.23	12.52	0.21	7.38	100	5.05	4.05	4.76	4.8	4.83	4.82	4.8	78.59	92.47	93.31	93.89	93.7	93.31	0.04	0.21	0.42	4.11	14.07	15.17
19	T1	6.99	4.9	20.28	12.53	0.19	7.14	100	5.06	2.99	3.95	3.97	4	3.97	3.94	63.4	83.7	84.1	84.8	84.1	83.5	0.03	0.18	0.35	3.47	11.4	11.4
19	T2	8.3	5.74	20.26	12.49	0.22	7.24	100	5.05	3.13	3.93	3.93	3.95	3.94	3.93	56.4	70.8	70.8	71.1	71	70.8	0.03	0.18	0.38	3.71	13.8	16.3
19	T3	7.12	4.99	20.19	12.49	0.19	7.22	100	5.04	2.57	3.13	3.17	3.21	3.21	3.2	53.6	65.3	66.2	67	67	66.8	0.03	0.16	0.34	3.32	12.8	15.8
19	Avg	7.47	5.21	20.24	12.5	0.2	7.2	100	5.05	2.9	3.67	3.69	3.72	3.71	3.69	57.79	73.27	73.69	74.3	74.03	73.69	0.03	0.17	0.36	3.5	12.67	14.5
20	T1	9	6.29	20.25	12.47	0.24	7.16	100	5.04	3.77	4.46	4.46	4.5	4.48	4.48	61.8	73.1	73.1	73.8	73.5	73.5	0.04	0.21	0.42	4.14	15.1	17.3
20	T2	7.75	5.34	20.25	12.46	0.21	7.25	100	5.04	3.79	4.28	4.29	4.32	4.3	4.28	73.1	82.5	82.7	83.3	82.9	82.5	0.04	0.19	0.38	3.79	13.3	14.9
20	T3	7.55	5.15	20.28	12.47	0.2	7.3	100	5.05	3.83	4.53	4.51	4.54	4.53	4.5	76.5	90.4	90	90.6	90.4	89.8	0.03	0.23	0.45	4.38	14.5	14.1
20	Avg	8.1	5.59	20.26	12.47	0.22	7.24	100	5.04	3.8	4.42	4.42	4.45	4.44	4.42	70.45	82.03	81.96	82.57	82.27	81.94	0.04	0.21	0.42	4.1	14.3	15.43
21	T1	7.33	5.1	20.27	12.48	0.2	7.17	100	5.05	3.37	4.05	4.1	4.12	4.11	4.09	68.1	81.9	82.9	83.3	83.1	82.7	0.03	0.18	0.36	3.52	12.4	13.5
21	T2	7.81	5.28	20.25	12.47	0.21	7.4	100	5.04	3.27	3.96	4.01	4.04	4.03	4.01	63.9	77.3	78.3	78.9	78.7	78.3	0.03	0.2	0.39	3.92	13.5	14.6
21	T3	8.37	5.74	20.29	12.5	0.22	7.27	100	5.05	3.41	3.98	4	4.01	4	3.99	61.3	71.6	71.9	72.1	71.9	71.8	0.03	0.17	0.35	3.38	11.6	12.6
21	Avg	7.84	5.37	20.27	12.48	0.21	7.28	100	5.05	3.35	4	4.04	4.06	4.05	4.03	64.44	76.93	77.71	78.1	77.91	77.58	0.03	0.18	0.37	3.61	12.5	13.57
22	T1	7.88	5.37	20.26	12.47	0.21	7.33	100	5.04	3.12	3.75	3.8	3.84	3.83	3.82	59.9	71.9	72.9	73.7	73.5	73.3	0.03	0.14	0.27	2.68	10.7	13.5
22	T2	7.64	5.21	20.23	12.42	0.2	7.32	100	5.03	3.14	3.8	3.87	3.9	3.89	3.88	61.8	74.8	76.1	76.7	76.5	76.3	0.03	0.18	0.36	3.59	13.1	15.4
22	T3	7.59	5.19	20.21	12.43	0.2	7.33	100	5.03	4.1	4.7	4.73	4.74	4.72	4.71	81.3	93.2	93.7	93.9	93.6	93.4	0.03	0.18	0.39	13.48	13.6	16.9
22	Avg	7.7	5.26	20.23	12.44	0.2	7.33	100	5.03	3.45	4.08	4.13	4.16	4.15	4.14	67.63	79.95	80.93	81.45	81.18	80.99	0.03	0.17	0.34	6.58	12.47	15.27
23	T1	7.55	5.11	20.25	12.51	0.2	7.42	100	5.05	3.94	4.98	4.99	5.02	5	4.97	80	101.2	101.4	102	101.6	101	0.04	0.22	0.44	4.27	12.7	11.4
23	T2	8.19	5.56	20.24	12.46	0.22	7.37	100	5.04	3.92	4.75	4.74	4.76	4.75	4.73	72.7	88	87.9	88.2	88	87.7	0.04	0.21	0.44	4.27	14.3	14.8
23	T3	7.17	4.88	20.21	12.45	0.19	7.38	100	5.03	2.68	3.36	3.42	3.46	3.46	3.44	56.7	71.1	72.3	73.2	73.2	72.8	0.03	0.17	0.35	3.41	12.7	15.1
23	Avg	7.64	5.18	20.23	12.47	0.2	7.39	100	5.04	3.51	4.36	4.38	4.41	4.4	4.38	69.8	86.76	87.19	87.8	87.6	87.13	0.04	0.2	0.41	3.98	13.23	13.77
24	T1	7.71	5.21	20.23	12.44	0.2	7.4	100	5.03	3.48	4.29	4.34	4.36	4.35	4.35	68.7	84.7	85.7	86.1	85.9	85.9	0.04	0.2	0.4	3.89	14.9	17.9
24	T2	7.88	5.33	20.23	12.43	0.21	7.39	100	5.03	2.95	3.8	3.84	3.9	3.89	3.86	56.8	73.2	74	75.1	74.9	74.3	0.03	0.17	0.34	3.36	12.3	14
24	T3	7.89	5.34	20.22	12.42	0.21	7.39	100	5.03	3.47	4.28	4.33	4.37	4.37	4.36	66.7	82.2	83.2	84	84	83.8	0.03	0.18	0.35	3.57	14.4	17.5
24	Avg	7.83	5.29	20.23	12.43	0.21	7.39	100	5.03	3.3	4.12	4.17	4.21	4.2	4.19	64.06	80.03	80.94	81.71	81.58	81.32	0.03	0.18	0.36	3.61	13.87	16.47
25	T1	7.5	5.21	20.22	12.41	0.2	7.19	100	5.03	2.68	3.55	3.59	3.62	3.61	3.6	52.7	69.8	70.6	71.2	71	70.8	0.02	0.16	0.32	3.11	11.9	14.5
25	T2	8.25	5.76	20.27	12.45	0.23	7.13	100	5.04	3.47	4.22	4.25	4.27	4.26	4.24	61.8	75.2	75.7	76	75.9	75.5	0.03	0.19	0.37	3.64	11.7	11.7
25	T3	6.7	4.73	20.2	12.48	0.18	7.15	100	5.04	2.64	3.31	3.34	3.37	3.36	3.34	58	72.7	73.3	74	73.8	73.3	0.02	0.16	0.33	3.18	9.89	9.46
25	Avg	7.48	5.23	20.23	12.45	0.2	7.16	100	5.03	2.93	3.69	3.73	3.75	3.74	3.73	57.48	72.53	73.19	73.73	73.53	73.2	0.02	0.17	0.34	3.31	11.16	11.89
26	T1	7.98	5.54	20.23	12.48	0.21	7.23	100	5.04	3.2	3.98	3.99	4.02	4.01	3.99	59.8	74.4	74.6	75.1	74.9	74.6	0.03	0.18	0.36	3.57	12.9	14.8
26	T2	7.8	5.39	20.25	12.44	0.21	7.22	100	5.04	3.15	3.96	3.99	4.02	4	3.98	60	75.4	76	76.5	76.2	75.8	0.03	0.18	0.37	3.6	12.2	12.8
26	T3	7.75	5.36	20.24	12.45	0.21	7.23	100	5.04	3.03	3.78	3.82	3.85	3.83	3.81	58.2	72.6	73.3	73.9	73.5	73.1	0.03	0.18	0.37	3.56	11.1	10.7
26	Avg	7.84	5.43	20.24	12.46	0.21	7.23	100	5.04	3.13	3.91	3.93	3.96	3.95	3.93	59.31	74.11	74.62	75.18	74.87	74.49	0.03	0.18	0.37	3.58	12.07	12.77
27	T1	8.36	5.75	20.23	12.45	0.22	7.28	100	5.03	3.56	4.39	4.43	4.45	4.44	4.42	63.8	78.6	79.4	79.7	79.5	79.2	0.03	0.19	0.39	3.78	13.4	15.1
27	T2	7.77	5.36	20.23	12.46	0.21	7.27	100	5.04	3.15	3.87	3.89	3.92	3.91	3.89	60.6	74.5	74.9	75.5	75.3	74.9	0.03	0.17	0.34	3.38	11.9	13.2
27	T3	8.3	5.67	20.22	12.42	0.22	7.32	100	5.03	3.41	4.14	4.18	4.2	4.19	4.17	61.7	74.9	75.6	76	75.8	75.5	0.03	0.18	0.37	3.63	12.2	12.7
27	Avg	8.14	5.59	20.23	12.44	0.22	7.29	100	5.03	3.37	4.13	4.17	4.19	4.18	4.16	62.03	76.01	76.62	77.06	76.87	76.5	0.03	0.18	0.37	3.6	12.5	13.67
28	T1	8.46	5.79	20.24	12.45	0.23	7.31	100	5.04	3.96	4.68	4.71	4.73	4.72	4.7	70.4	83.2	83.7	84.1	83.9	83.5	0.03	0.21	0.42	4.06	13.6	14.5
28	T2	6.81	4.66	20.23	12.46	0.18	7.33	100	5.04	3.24	3.99	4.02	4.05	4.03	4.01	71.7	88.3	89	89.7	89.2	88.8	0.03	0.19	0.38	3.72	12.4	13
28	T3	6.93	4.77	20.22	12.46	0.19	7.29	100	5.04	3.33	4.03	4.05	4.08	4.07	4.05	72.1	87.3	87.7	88.3	88.1	87.7	0.03	0.19	0.39	3.77	12.6	13.3
28	Avg	7.4	5.07	20.23	12.46	0.2	7.31	100	5.04	3.51	4.23	4.26	4.29	4.27	4.25	71.4	86.25	86.8	87.35	87.07	86.66	0.03	0.2	0.4	3.85	12.87	13.6
29	T1	7.68	5.25	20.19	12.46	0.2	7.38	100	5.03	3.95	4.54	4.58	4.6	4.59	4.56	77.9	89.6	90.4	90.8	90.6	90	0.04	0.21	0.42	4.02	12.5	12.2
29	T2	8.07	5.52	20.2	12.46	0.21	7.36	100	5.03	3.83	4.59	4.59	4.61	4.59	4.57	71.8	86.1	86.1	86.4	86.1	85.7	0.04	0.21	0.42	4.08	13.2	13.3
29	T3	7.81	5.36	20.19	12.46	0.21	7.35	100	5.03	3.47	4.15	4.19	4.21	4.2	4.18	67.1	80.2	81	81.4	81.2	80.8	0.03	0.19	0.38	3.66	12.5	13.3
29	Avg	7.85	5.38	20.19	12.46	0.21	7.36	100	5.03	3.75	4.43	4.45	4.47	4.46	4.44	72.27	85.28	85.8	86.19	85.93	85.48	0.04	0.2	0.41	3.92	12.73	12.93
30	T1	8	5.48	20.28	12.59	0.21	7.35	100	5.07	3.69	4.44	4.46	4.48	4.47	4.45	70.6	85	85.4	85.7	85.6	85.2	0.03	0.2	0.41	4.01	13.8	14.9
30	T2	8.49	5.77	20.32	12.59	0.22	7.36	100	5.07	3.87	4.58	4.6	4.63	4.61	4.59	70.1	82.9	83.3	83.8	83.5	83.1	0.03	0.2	0.4	3.88	13.3	14.4
30	T3	8.47	5.78	20.28	12.55	0.22	7.35	100	5.06	3.97	4.62	4.65	4.68	4.67	4.64	71.6	83.3	83.8	84.4	84.2	83.6	0.04	0.21	0.42	4.13	13.8	14.5
30	Avg	8.32	5.68	20.29	12.58	0.22	7.36	100	5.07	3.84	4.55	4.57	4.6	4.58	4.56	70.75	83.72	84.15	84.64	84.39	83.96	0.03	0.2	0.41	4.01	13.63	14.6
31	T1	7.45	5.16	20.2	12.4	0.2	7.23	100	5.02	2.08	2.65	2.67	2.69	2.69	2.68	41.3	52.6	53	53.4	53.4	53.2	0.03	0.15	0.29	2.85	11.2	14
31	T2	8.53	5.89	20.27	12.45	0.23	7.21	100	5.04	2.75	3.33	3.35	3.36	3.35	3.35	47.9	58	58.3	58.5	58.3	58.3	0.03	0.14	0.28	2.79	10.1	11.8
31	T3	6.26	4.44	20.19	12.46	0.17	7.11	100	5.03	1.44	1.89	1.93	1.95	1.95	1.94	33.6	44.1	45	45.5	45.5	45.3	0.03	0.12	0.25	2.48	8.19	8.56
31	Avg	7.41	5.16	20.22	12.44	0.2	7.18	100	5.03	2.09	2.62	2.65	2.67	2.66	2.66	40.93	51.57	52.13	52.48	52.42	52.27	0.03	0.14	0.27	2.71	9.83	11.45
32	T1	8.05	5.58	20.23	12.48	0.22	7.25	100	5.04	2.59	3.19	3.2	3.23	3.23	3.2	48	59.2	59.4	59.9	59.9	59.4	0.03	0.14	0.3	2.96	10.8	12.3
32	T2	7.67	5.3	20.25	12.44	0.21	7.22	100	5.04	2.41	3.08	3.1	3.13	3.11	3.1	46.7	59.6	60	60.6	60.2	60	0.02	0.15	0.29	2.95	11.4	13.2
32	T3	7.6	5.15	20.28	12.46	0.2	7.34	100	5.04	3.05	3.74	3.75	3.79	3.76	3.76	60.8	74.5	74.7	75.5	74.9	74.9	0.04	0.18	0.38	3.66	11.7	11.8
32	Avg	7.77	5.34	20.25	12.46	0.21	7.27	100	5.04	2.68	3.34	3.35	3.38	3.37	3.35	51.83	64.45	64.71	65.35	65.03	64.78	0.03	0.16	0.32	3.19	11.3	12.43
33	T1	8.27	5.74	20.22	12.45	0.22	7.23	100	5.03	3.85	4.62	4.67	4.68	4.67	4.66	69.2	83	83.9	84.1	83.9	83.7	0.03	0.19	0.39	3.76	13.5	15.7
33	T2	9	6.2	20.22	12.48	0.24	7.3	100	5.04	2.3	2.95	2.98	3.01	3	2.99	38.4	49.3	49.8	50.3	50.1	50	0.02	0.14	0.28	2.76	10.2	11.6
33	T3	8.37	5.71	20.22	12.42	0.22	7.33	100	5.03	3.15	3.83	3.85	3.87	3.86	3.84	56.6	68.8	69.2	69.5	69.4	69	0.03	0.17	0.36	3.49	11.7	12.2
33	Avg	8.55	5.88	20.22	12.45	0.23	7.29	100	5.03	3.1	3.8	3.83	3.85	3.84	3.83	54.73	67.03	67.62	67.97	67.79	67.56	0.03	0.17	0.34	3.34	11.8	13.17
34	T1	8.45	5.82	20.23	12.51	0.22	7.31	100	5.05	3.7	4.37	4.38	4.4	4.39	4.37	66.1	78.1	78.3	78.6	78.5	78.1	0.03	0.2	0.41	3.92	13.1	14
34	T2	7.06	4.8	20.22	12.46	0.19	7.38	100	5.04	2.23	3.07	3.08	3.12	3.1	3.08	48	66.1	66.3	67.1	66.7	66.3	0.03	0.16	0.33	3.22	11.1	12.4
34	T3	6.98	4.83	20.24	12.49	0.19	7.25	100	5.04	2.73	3.13	3.13	3.15	3.15	3.13	58.5	67.1	67.1	67.6	67.6	67.1	0.02	0.18	0.36	3.51	11.9	12.8
34	Avg	7.5	5.15	20.23	12.49	0.2	7.32	100	5.04	2.89	3.52	3.53	3.56	3.55	3.53	57.55	70.43	70.56	71.11	70.91	70.5	0.03	0.18	0.37	3.55	12.03	13.07
35	T1	7.68	5.25	20.22	12.46	0.2	7.34	100	5.04	3.6	4.44	4.48	4.5	4.48	4.44	70.8	87.3	88.1	88.5	88.1	87.3	0.04	0.2	0.4	3.84	10.8	8.9
35	T2	8.07	5.52	20.23	12.46	0.21	7.33	100	5.04	3.74	4.56	4.53	4.54	4.52	4.5	69.9	85.2	84.7	84.9	84.5	84.1	0.04	0.21	0.43	4.17	13.2	12.8
35	T3	7.81	5.36	20.21	12.46	0.21	7.33	100	5.03	2.43	3.01	3.07	3.1	3.1	3.08	46.9	58.1	59.2	59.8	59.8	59.4	0.03	0.16	0.33	3.13	11	12.4
35	Avg	7.85	5.38	20.22	12.46	0.21	7.33	100	5.04	3.26	4	4.03	4.05	4.03	4.01	62.53	76.87	77.33	77.72	77.47	76.95	0.04	0.19	0.39	3.71	11.67	11.37
36	T1	7.95	5.43	20.26	12.58	0.21	7.39	100	5.06	3.09	3.54	3.54	3.55	3.55	3.53	59.7	68.4	68.4	68.6	68.6	68.2	0.02	0.19	0.38	3.75	13.1	14.4
36	T2	8.77	5.9	20.32	12.59	0.23	7.44	100	5.07	3.15	3.69	3.7	3.72	3.7	3.7	55.8	65.3	65.5	65.9	65.5	65.5	0.02	0.15	0.31	3.03	11.7	14.5
36	T3	8.03	5.49	20.27	12.53	0.21	7.34	100	5.06	2.77	3.2	3.24	3.26	3.26	3.24	52.4	60.6	61.3	61.7	61.7	61.3	0.03	0.17	0.34	3.43	12.1	13.6
36	Avg	8.25	5.61	20.28	12.57	0.22	7.39	100	5.06	3	3.48	3.49	3.51	3.5	3.49	55.97	64.77	65.08	65.39	65.27	65.02	0.02	0.17	0.34	3.4	12.3	14.17
37	T1	7.77	5.4	20.21	12.49	0.21	7.26	100	5.04	3.62	4.39	4.42	4.45	4.44	4.42	69.6	84.5	85	85.6	85.4	85	0.03	0.2	0.4	3.97	14.1	15.9
37	T2	7.52	5.22	20.22	12.48	0.2	7.25	100	5.04	3.42	4.01	4.03	4.05	4.05	4.03	67.9	79.6	80	80.4	80.4	80	0.03	0.19	0.37	3.69	13.7	16
37	T3	8.19	5.65	20.22	12.45	0.22	7.27	100	5.03	3.74	4.45	4.47	4.5	4.49	4.47	68.2	81.2	81.6	82.1	81.9	81.6	0.03	0.2	0.4	3.95	14.3	16.3
37	Avg	7.83	5.42	20.22	12.47	0.21	7.26	100	5.04	3.59	4.28	4.31	4.33	4.33	4.31	68.59	81.76	82.2	82.71	82.58	82.2	0.03	0.2	0.39	3.87	14.03	16.07
38	T1	8.21	5.65	20.21	12.45	0.22	7.3	100	5.03	3.71	4.39	4.44	4.46	4.45	4.43	67.8	80.2	81.1	81.5	81.3	80.9	0.03	0.2	0.41	3.98	14.2	16
38	T2	7.73	5.27	20.24	12.42	0.21	7.31	100	5.03	3.44	4.15	4.18	4.2	4.2	4.18	66.8	80.6	81.2	81.6	81.6	81.2	0.03	0.18	0.37	3.6	13.6	16.3
38	T3	7.41	5.05	20.27	12.45	0.2	7.3	100	5.04	3.51	4.21	4.25	4.28	4.27	4.25	71.3	85.5	86.3	86.9	86.7	86.3	0.03	0.19	0.39	3.8	13.5	15.2
38	Avg	7.57	5.16	20.26	12.44	0.21	7.3	100	5.03	3.48	4.18	4.22	4.24	4.24	4.22	69.07	83.07	83.77	84.27	84.17	83.77	0.03	0.19	0.38	3.7	13.55	15.75
39	T1	7.69	5.3	20.2	12.45	0.21	7.3	100	5.03	3.62	4.27	4.31	4.34	4.34	4.32	70.6	83.2	84	84.6	84.6	84.2	0.03	0.2	0.39	3.86	14.2	16.5
39	T2	8.25	5.66	20.2	12.46	0.22	7.34	100	5.03	3.71	4.44	4.49	4.52	4.51	4.49	67.8	81.2	82.1	82.6	82.5	82.1	0.03	0.19	0.39	3.85	14.2	16.5
39	T3	8.03	5.48	20.24	12.45	0.21	7.33	100	5.04	3.75	4.45	4.48	4.52	4.51	4.49	70.4	83.6	84.1	84.9	84.7	84.3	0.03	0.2	0.41	4.02	14.4	16.3
39	Avg	7.99	5.48	20.21	12.45	0.21	7.32	100	5.03	3.69	4.39	4.43	4.46	4.45	4.43	69.6	82.66	83.41	84.04	83.91	83.54	0.03	0.2	0.4	3.91	14.27	16.43
40	T1	8	5.49	20.22	12.47	0.21	7.32	100	5.04	4.04	4.79	4.83	4.86	4.85	4.82	76.1	90.3	91	91.6	91.4	90.8	0.04	0.22	0.45	4.37	14.9	16
40	T2	8.01	5.5	20.19	12.47	0.21	7.35	100	5.03	3.91	4.59	4.62	4.65	4.63	4.62	73.8	86.6	87.2	87.7	87.4	87.2	0.04	0.21	0.43	4.2	14.7	16.3
40	T3	7.53	5.16	20.18	12.44	0.2	7.36	100	5.03	3.49	4.18	4.21	4.24	4.24	4.22	69.9	83.7	84.3	84.9	84.9	84.5	0.03	0.2	0.4	3.95	14.2	16.1
40	Avg	7.85	5.38	20.2	12.46	0.21	7.35	100	5.03	3.81	4.52	4.55	4.58	4.57	4.55	73.26	86.86	87.5	88.08	87.89	87.5	0.04	0.21	0.43	4.17	14.6	16.13
41	T1	7.87	5.35	20.19	12.46	0.21	7.42	100	5.03	4.14	4.74	4.79	4.82	4.81	4.79	80.2	91.8	92.7	93.3	93.1	92.7	0.04	0.22	0.44	4.31	14.7	15.7
41	T2	7.8	5.26	20.22	12.44	0.2	7.43	100	5.03	4.02	4.71	4.72	4.75	4.74	4.72	78.7	92.2	92.4	93	92.8	92.4	0.04	0.22	0.44	4.28	14.6	15.6
41	T3	8.1	5.49	20.21	12.45	0.21	7.41	100	5.03	4.06	4.82	4.86	4.89	4.88	4.86	76.3	90.6	91.4	91.9	91.7	91.4	0.04	0.22	0.45	4.35	15.1	16.5
41	Avg	7.92	5.37	20.21	12.45	0.21	7.42	100	5.03	4.07	4.76	4.79	4.82	4.81	4.79	78.38	91.52	92.16	92.74	92.54	92.16	0.04	0.22	0.44	4.31	14.8	15.93
42	T1	7.63	5.15	20.23	12.46	0.2	7.43	100	5.04	3.72	4.46	4.48	4.51	4.5	4.49	74.5	89.3	89.7	90.3	90.1	89.9	0.03	0.21	0.42	4.08	14.6	16.5
42	T2	7.78	5.26	20.25	12.48	0.2	7.41	100	5.04	3.67	4.47	4.5	4.53	4.52	4.5	72.1	87.8	88.4	89	88.8	88.4	0.03	0.21	0.42	4.12	14.7	16.7
42	T3	7.64	5.17	20.3	12.55	0.2	7.39	100	5.06	3.64	4.42	4.45	4.48	4.47	4.45	73.2	88.9	89.5	90.1	89.9	89.5	0.03	0.2	0.41	3.97	14.2	16.2
42	Avg	7.68	5.19	20.26	12.5	0.2	7.41	100	5.05	3.68	4.45	4.48	4.51	4.5	4.48	73.28	88.68	89.22	89.81	89.61	89.28	0.03	0.21	0.42	4.06	14.5	16.47
43	T1	7.69	5.15	20.22	12.53	0.2	7.55	100	5.05	3.12	3.97	4.01	4.04	4.03	4.03	63.3	80.5	81.4	82	81.8	81.8	0.03	0.19	0.38	3.76	15.1	19
43	T2	7.57	5.28	20.24	12.51	0.2	7.21	100	5.05	2.55	3.26	3.27	3.31	3.31	3.28	50.2	64.2	64.4	65.1	65.1	64.6	0.02	0.16	0.31	3.14	12.2	14.6
43	T3	8.29	5.8	20.23	12.47	0.23	7.17	100	5.04	2.87	3.71	3.74	3.78	3.78	3.77	51.1	66.1	66.6	67.3	67.3	67.2	0.02	0.16	0.31	3.2	14.2	18.5
43	Avg	7.85	5.41	20.23	12.5	0.21	7.31	100	5.04	2.85	3.65	3.67	3.71	3.71	3.69	54.87	70.27	70.78	71.49	71.42	71.16	0.02	0.17	0.33	3.37	13.83	17.37
44	T1	8.48	5.82	20.22	12.47	0.23	7.32	100	5.04	3.28	3.86	3.92	3.93	3.92	3.9	58.3	68.6	69.7	69.9	69.7	69.3	0.03	0.17	0.36	3.43	11.7	12.6
44	T2	7.53	5.24	20.24	12.45	0.2	7.18	100	5.04	2.54	3.55	3.55	3.58	3.58	3.55	49.9	69.7	69.7	70.3	70.3	69.7	0.03	0.14	0.3	2.84	10.4	12
44	T3	7.4	5.01	20.26	12.51	0.19	7.41	100	5.05	3.8	4.44	4.49	4.51	4.5	4.49	78.7	91.9	92.9	93.4	93.2	92.9	0.03	0.18	0.38	3.66	13	14.7
44	Avg	7.8	5.36	20.24	12.48	0.21	7.3	100	5.04	3.21	3.95	3.99	4.01	4	3.98	62.28	76.74	77.44	77.84	77.71	77.32	0.03	0.16	0.35	3.31	11.7	13.1
45	T1	7.69	5.33	20.19	12.46	0.21	7.28	100	5.03	3.4	3.9	3.93	3.96	3.95	3.91	66.1	75.8	76.4	77	76.8	76	0.03	0.19	0.37	3.58	11.2	11.98
45	T2	8.39	5.78	20.19	12.47	0.22	7.33	100	5.03	3.4	4.12	4.18	4.2	4.19	4.16	61	74	75	75.4	75.2	74.7	0.03	0.18	0.36	3.54	11.6	12.4
45	T3	8.3	5.65	20.25	12.47	0.22	7.35	100	5.04	3.53	4.08	4.1	4.14	4.12	4.08	64.4	74.5	74.8	75.6	75.2	74.5	0.03	0.16	0.34	3.26	11.2	12
45	Avg	8.13	5.59	20.21	12.47	0.22	7.32	100	5.04	3.44	4.03	4.07	4.1	4.09	4.05	63.85	74.74	75.42	75.98	75.73	75.05	0.03	0.18	0.36	3.46	11.33	12.13
46	T1	7.86	5.41	20.23	12.46	0.21	7.28	100	5.04	4.16	4.98	4.9	5.03	5.02	4.99	79.3	95	93.4	95.9	95.7	95.2	0.04	0.23	0.46	4.47	14.4	14.7
46	T2	8.09	5.61	20.19	12.47	0.22	7.28	100	5.03	3.15	3.94	3.95	3.99	3.97	3.95	58.3	72.9	73.1	73.8	73.4	73.1	0.03	0.16	0.34	3.33	11.4	12.2
46	T3	7.72	5.27	20.2	12.53	0.2	7.43	100	5.05	3.63	4.09	4.1	4.12	4.11	4.09	72.1	81.3	81.5	81.9	81.7	81.3	0.04	0.19	0.41	3.94	12.7	12.7
46	Avg	7.89	5.43	20.21	12.49	0.21	7.33	100	5.04	3.65	4.34	4.32	4.38	4.37	4.34	69.9	83.03	82.65	83.86	83.61	83.16	0.04	0.19	0.4	3.91	12.83	13.2
47	T1	7.7	5.22	20.24	12.47	0.2	7.39	100	5.04	3.79	4.64	4.69	4.72	4.7	4.67	74.9	91.7	92.7	93.3	92.9	92.3	0.04	0.23	0.46	4.47	14.4	14.7
47	T2	7.8	5.25	20.24	12.47	0.2	7.44	100	5.04	3.93	4.68	4.66	4.68	4.67	4.65	77.3	92	91.6	92	91.8	91.4	0.03	0.16	0.34	3.33	11.4	12.2
47	T3	8.01	5.42	20.22	12.47	0.21	7.43	100	5.04	3.02	3.68	3.74	3.78	3.78	3.76	57.6	70.2	71.4	72.1	72.1	71.8	0.04	0.19	0.41	3.94	12.7	12.7
47	Avg	7.84	5.3	20.23	12.47	0.21	7.42	100	5.04	3.58	4.33	4.36	4.39	4.38	4.36	69.94	84.66	85.24	85.82	85.62	85.17	0.04	0.19	0.4	3.91	12.83	13.2
48	T1	7.83	5.28	20.27	12.51	0.2	7.42	100	5.05	3.12	3.56	3.56	3.58	3.58	3.57	61.2	69.9	69.9	70.2	70.2	70	0.04	0.25	0.5	4.78	16.2	16.4
48	T2	7.93	5.34	20.27	12.51	0.21	7.43	100	5.05	2.95	3.58	3.6	3.62	3.61	3.61	57.2	69.5	69.8	70.2	70	70	0.04	0.23	0.45	4.45	15.6	17.1
48	T3	7.74	5.25	20.28	12.57	0.2	7.41	100	5.06	2.44	3	3.04	3.06	3.06	3.05	48.6	59.7	60.5	60.9	60.9	60.7	0.04	0.22	0.44	4.28	14.6	15.2
48	Avg	7.83	5.29	20.27	12.53	0.2	7.42	100	5.06	2.84	3.38	3.4	3.42	3.42	3.41	55.68	66.35	66.74	67.14	67.07	66.94	0.04	0.23	0.46	4.5	15.47	16.23
49	T1	7.66	5.53	20.3	12.41	0.22	6.83	100	5.04	3.42	4.54	4.62	4.67	4.67	4.66	62.8	83.4	84.9	85.8	85.8	85.6	0.02	0.15	0.31	3.1	12.8	18
49	T2	7.37	5.4	20.28	12.42	0.21	6.76	100	5.04	3.21	4.37	4.43	4.49	4.48	4.47	60.6	82.5	83.7	84.8	84.6	84.4	0.02	0.16	0.33	3.26	13.2	17.8
49	T3	7.64	5.51	20.24	12.48	0.21	6.95	100	5.04	3.3	4.36	4.42	4.47	4.47	4.46	61.9	81.8	82.9	83.9	83.9	83.7	0.02	0.16	0.32	3.18	13.2	18.5
49	Avg	7.56	5.48	20.27	12.44	0.21	6.85	100	5.04	3.31	4.42	4.49	4.54	4.54	4.53	61.79	82.59	83.83	84.83	84.76	84.58	0.02	0.16	0.32	3.18	13.07	18.1
50	T1	8.04	5.83	20.28	12.39	0.23	6.81	100	5.03	4.55	5.63	5.7	5.75	5.73	5.72	79.2	98	99.2	100.1	99.7	99.6	0.03	0.2	0.4	3.9	14.7	18.1
50	T2	7.04	4.98	20.28	12.41	0.2	7	100	5.03	3.41	4.57	4.63	4.69	4.68	4.67	69.7	93.4	94.7	95.9	95.7	95.5	0.03	0.18	0.36	3.54	18.2	18.3
50	T3
50	Avg	7.54	5.41	20.28	12.4	0.21	6.9	100	5.03	3.98	5.1	5.17	5.22	5.21	5.2	74.45	95.71	96.93	97.98	97.7	97.51	0.03	0.19	0.38	3.72	16.45	18.2
51	T1	8.08	5.75	20.29	12.43	0.23	6.96	100	5.04	4.37	5.5	5.57	5.62	5.61	5.59	77.5	97.6	98.8	99.7	99.6	99.2	0.03	0.2	0.4	3.91	14.8	18.4
51	T2	7.76	5.53	20.29	12.44	0.22	6.95	100	5.04	4.02	5.1	5.18	5.23	5.22	5.21	74.3	94.3	95.7	96.7	96.5	96.3	0.03	0.17	0.35	3.42	13.6	18.1
51	T3
51	Avg	7.92	5.64	20.29	12.44	0.22	6.96	100	5.04	4.2	5.3	5.38	5.43	5.42	5.4	75.92	95.93	97.29	98.2	98.01	97.74	0.03	0.19	0.38	3.67	14.2	18.25
52	T1	8.13	5.75	20.29	12.44	0.23	7.01	100	5.04	4.49	5.75	5.82	5.87	5.85	5.84	79.8	102.2	103.4	104.3	104	103.8	0.03	0.21	0.42	4.12	15	17.9
52	T2	8.43	5.92	20.29	12.41	0.23	7.04	100	5.04	5.28	6.41	6.46	6.5	6.49	6.46	90.7	110.1	111	111.7	111.5	111	0.04	0.23	0.46	4.49	15.6	17.5
52	T3
52	Avg	8.28	5.84	20.29	12.43	0.23	7.02	100	5.04	4.89	6.08	6.14	6.19	6.17	6.15	85.26	106.16	107.22	108	107.74	107.39	0.04	0.22	0.44	4.31	15.3	17.7
53	T1	7.94	5.66	20.29	12.44	0.22	6.95	100	5.04	4.33	5.52	5.6	5.65	5.63	5.6	78.2	99.7	101.1	102	101.7	101.1	0.03	0.2	0.4	3.9	12.6	12.9
53	T2	8.21	5.79	20.29	12.43	0.23	7.02	100	5.04	4.44	5.51	5.59	5.64	5.63	5.61	78.2	97.1	98.5	99.4	99.2	98.9	0.03	0.2	0.4	3.87	14.6	18
53	T3
53	Avg	8.08	5.73	20.29	12.44	0.22	6.99	100	5.04	4.39	5.52	5.6	5.65	5.63	5.61	78.22	98.39	99.82	100.71	100.44	99.99	0.03	0.2	0.4	3.89	13.6	15.45
54	T1
54	T2
54	T3
54	Avg
55	T1	8.32	5.98	20.27	12.45	0.23	6.92	100	5.04	4.05	5.18	5.24	5.27	5.26	5.24	69.5	88.9	89.9	90.4	90.2	89.9	0.03	0.19	0.39	3.8	14.4	17.9
55	T2	7.9	5.67	20.26	12.46	0.22	6.95	100	5.04	3.51	4.67	4.71	4.77	4.76	4.75	63.7	84.7	85.4	86.5	86.3	86.2	0.03	0.18	0.36	3.59	14.1	18.2
55	T3	7.78	5.54	20.28	12.49	0.22	7	100	5.05	3.57	4.65	4.72	4.78	4.76	4.75	66.5	86.6	87.9	89	88.6	88.4	0.03	0.18	0.35	3.49	13.6	17.5
55	Avg	8	5.73	20.27	12.47	0.22	6.96	100	5.04	3.71	4.83	4.89	4.94	4.93	4.91	66.54	86.72	87.74	88.64	88.4	88.17	0.03	0.18	0.37	3.63	14.03	17.87
56	T1	7.7	5.43	20.29	12.43	0.21	7.02	100	5.04	4.04	5.14	5.21	5.26	5.25	5.23	75.9	96.6	97.9	98.8	98.7	98.3	0.03	0.19	0.38	3.74	13.5	15.7
56	T2	7.97	5.61	20.29	12.44	0.22	7.04	100	5.04	4.18	5.37	5.43	5.48	5.47	5.44	76.2	97.8	98.9	99.8	99.7	99.1	0.03	0.21	0.42	4.06	13.9	15.2
56	T3	7.94	5.6	20.28	12.44	0.22	7.04	100	5.04	4	5.13	5.2	5.25	5.24	5.22	73.1	93.7	95	95.9	95.7	95.4	0.03	0.19	0.38	3.77	13.8	16.2
56	Avg	7.87	5.55	20.29	12.44	0.22	7.03	100	5.04	4.07	5.21	5.28	5.33	5.32	5.3	75.05	96.05	97.28	98.2	98.01	97.58	0.03	0.2	0.39	3.86	13.73	15.7
57	T1	7.63	5.45	20.29	12.45	0.21	6.94	100	5.04	4	5.09	5.14	5.19	5.17	5.15	75.1	95.6	96.6	97.5	97.1	96.7	0.03	0.2	0.41	3.96	13.2	14
57	T2	7.85	5.44	20.28	12.44	0.21	7.16	100	5.04	4.4	5.59	5.63	5.68	5.67	5.65	82.7	105.1	105.9	106.8	106.6	106.3	0.03	0.22	0.44	4.26	14.7	16.2
57	T3	7.34	5.21	20.29	12.43	0.2	6.97	100	5.04	3.76	4.84	4.9	4.96	4.94	4.92	73.6	94.8	96	97.1	96.7	96.4	0.03	0.17	0.34	3.34	12.1	14.1
57	Avg	7.61	5.37	20.29	12.44	0.21	7.03	100	5.04	4.05	5.17	5.22	5.28	5.26	5.24	77.18	98.51	99.47	100.48	100.17	99.78	0.03	0.2	0.4	3.85	13.33	14.77
58	T1	8.29	5.85	20.29	12.44	0.23	7.02	100	5.04	4.56	5.74	5.83	5.87	5.86	5.83	79.7	100.3	101.9	102.6	102.4	101.9	0.04	0.22	0.44	4.28	13.7	14.1
58	T2	8.31	5.83	20.29	12.43	0.23	7.06	100	5.04	4.44	5.62	5.67	5.72	5.71	5.68	77.7	98.4	99.2	100.1	99.9	99.4	0.03	0.21	0.43	4.13	13.7	14.7
58	T3
58	Avg	8.3	5.84	20.29	12.44	0.23	7.04	100	5.04	4.5	5.68	5.75	5.8	5.79	5.76	78.69	99.32	100.55	101.33	101.16	100.63	0.04	0.22	0.44	4.21	13.7	14.4
59	T1	7.85	5.46	20.29	12.44	0.21	7.12	100	5.04	4.48	5.59	5.67	5.72	5.7	5.67	83.9	104.6	106.1	107.1	106.7	106.1	0.04	0.23	0.47	4.52	14.1	14
59	T2	7.47	5.18	20.26	12.44	0.2	7.18	100	5.04	4.47	5.45	5.49	5.54	5.53	5.5	88.5	107.9	108.7	109.6	109.4	108.8	0.03	0.21	0.43	4.16	13.5	13.9
59	T3
59	Avg	7.66	5.32	20.28	12.44	0.21	7.15	100	5.04	4.48	5.52	5.58	5.63	5.62	5.59	86.16	106.25	107.39	108.36	108.07	107.49	0.04	0.22	0.45	4.34	13.8	13.95
60	T1
60	T2
60	T3
60	Avg
61	T1	7.78	5.56	20.29	12.4	0.22	6.91	100	5.03	4.67	5.48	5.52	5.56	5.55	5.53	85.3	100.1	100.8	101.5	101.4	101	0.04	0.23	0.46	4.48	16.5	20.1
61	T2	7.97	5.76	20.3	12.45	0.23	6.85	100	5.04	4.45	5.51	5.56	5.6	5.58	5.56	79	97.8	98.7	99.4	99.1	98.7	0.03	0.2	0.4	3.88	14.6	18.2
61	T3	8.28	5.96	20.31	12.47	0.23	6.88	100	5.05	4.74	5.9	5.91	5.94	5.92	5.91	81.5	101.5	101.6	102.2	101.8	101.6	0.03	0.21	0.42	4.12	15.4	19.1
61	Avg	8.01	5.76	20.3	12.44	0.23	6.88	100	5.04	4.62	5.63	5.66	5.7	5.68	5.67	81.94	99.79	100.39	101.04	100.75	100.45	0.03	0.21	0.43	4.16	15.5	19.13
62	T1	7.46	5.33	20.31	12.45	0.21	6.92	100	5.05	4.52	5.48	5.53	5.56	5.55	5.52	86.6	105	106	106.6	106.4	105.8	0.03	0.21	0.42	4.09	14.6	17
62	T2	8.36	5.95	20.31	12.44	0.23	6.94	100	5.04	4.74	5.79	5.83	5.87	5.86	5.84	81.3	99.3	99.9	100.6	100.5	100.1	0.04	0.22	0.45	4.35	15.8	18.8
62	T3
62	Avg	7.91	5.64	20.31	12.45	0.22	6.93	100	5.04	4.63	5.64	5.68	5.72	5.71	5.68	83.95	102.15	102.97	103.6	103.42	102.96	0.04	0.22	0.44	4.22	15.2	17.9
63	T1	8.56	6.1	20.31	12.44	0.24	6.93	100	5.04	5.36	6.32	6.35	6.39	6.37	6.35	89.6	105.7	106.2	106.8	106.5	106.2	0.04	0.22	0.45	4.35	16.1	19.8
63	T2	7.93	5.65	20.31	12.44	0.22	6.93	100	5.04	4.75	5.72	5.77	5.8	5.79	5.77	85.8	103.3	104.2	104.7	104.5	104.2	0.03	0.21	0.43	4.15	15.7	19.7
63	T3
63	Avg	8.25	5.88	20.31	12.44	0.23	6.93	100	5.04	5.06	6.02	6.06	6.1	6.08	6.06	87.69	104.47	105.17	105.78	105.52	105.17	0.04	0.22	0.44	4.25	15.9	19.75
64	T1	7.93	5.68	20.29	12.45	0.22	6.93	100	5.04	4.77	5.73	5.78	5.82	5.8	5.78	86	103.3	104.2	104.9	104.5	104.2	0.04	0.24	0.49	4.75	16.4	18.5
64	T2	7.7	5.48	20.29	12.46	0.21	6.98	100	5.04	4.53	5.57	5.61	5.64	5.63	5.61	84.8	104.2	105	105.5	105.3	105	0.03	0.21	0.42	4.06	14.8	17.7
64	T3
64	Avg	7.82	5.58	20.29	12.46	0.22	6.95	100	5.04	4.65	5.65	5.7	5.73	5.72	5.7	85.37	103.75	104.58	105.22	104.94	104.58	0.04	0.23	0.46	4.41	15.6	18.1
65	T1
65	T2
65	T3
65	Avg
66	T1
66	T2
66	T3
66	Avg
67	T1	7.67	5.45	20.31	12.45	0.21	6.96	100	5.05	4.32	5.38	5.42	5.46	5.44	5.41	81	100.9	101.6	102.4	102	101.4	0.04	0.22	0.44	4.3	14.8	16.8
67	T2	8.25	5.85	20.31	12.45	0.23	6.97	100	5.05	4.36	5.48	5.5	5.53	5.51	5.49	76.1	95.7	96.1	96.6	96.2	95.9	0.03	0.2	0.41	3.97	14.6	17.7
67	T3	7.57	5.41	20.3	12.47	0.21	6.94	100	5.05	3.7	4.76	4.79	4.83	4.82	4.81	70.2	90.3	90.8	91.6	91.4	91.2	0.03	0.18	0.37	3.59	13.9	18.2
67	Avg	7.83	5.57	20.31	12.46	0.22	6.96	100	5.05	4.13	5.21	5.24	5.27	5.26	5.24	75.77	95.61	96.17	96.85	96.54	96.18	0.03	0.2	0.41	3.95	14.43	17.57
68	T1	8.04	5.7	20.3	12.44	0.22	6.98	100	5.04	4.54	5.44	5.46	5.5	5.48	5.47	81.3	97.4	97.8	98.5	98.2	98	0.04	0.21	0.43	4.19	15.2	18.1
68	T2	8.24	5.78	20.29	12.44	0.23	7.06	100	5.04	4.54	5.5	5.52	5.56	5.55	5.53	80.3	97.3	97.6	98.3	98.1	97.8	0.04	0.21	0.43	4.19	15.2	18.2
68	T3	7.76	5.47	20.3	12.45	0.21	7.03	100	5.04	4.54	5.55	5.59	5.62	5.6	5.58	84.9	103.8	104.5	105.1	104.7	104.3	0.04	0.23	0.46	4.45	15.4	17.5
68	Avg	8.01	5.65	20.3	12.44	0.22	7.02	100	5.04	4.54	5.5	5.52	5.56	5.54	5.53	82.16	99.49	99.98	100.64	100.33	100.03	0.04	0.22	0.44	4.28	15.27	17.93
69	T1	7.98	5.75	20.3	12.43	0.23	6.86	100	5.04	4.17	5.18	5.23	5.27	5.26	5.24	73.9	91.8	92.7	93.4	93.2	92.9	0.03	0.18	0.36	3.48	13.2	16.4
69	T2	7.8	5.44	20.29	12.43	0.21	7.1	100	5.04	4.2	5.24	5.3	5.34	5.33	5.31	78.8	98.3	99.4	100.2	100	99.6	0.03	0.21	0.42	4.1	15	18.2
69	T3
69	Avg	7.89	5.6	20.3	12.43	0.22	6.98	100	5.04	4.19	5.21	5.27	5.31	5.3	5.28	76.35	95.06	96.06	96.79	96.61	96.25	0.03	0.2	0.39	3.79	14.1	17.3
70	T1	7.97	5.67	20.3	12.45	0.22	6.96	100	9	3.88	4.85	4.91	4.96	4.95	4.94	124.9	156.1	158	159.6	159.3	159	0.03	0.17	0.34	3.33	12.9	16.5
70	T2	7.61	5.48	20.29	12.45	0.21	6.89	100	5.04	3.83	4.86	4.94	4.98	4.97	4.96	71.5	90.8	92.3	93	92.8	92.7	0.03	0.19	0.38	3.7	14	17.6
70	T3
70	Avg	7.79	5.58	20.3	12.45	0.22	6.92	100	7.02	3.86	4.86	4.93	4.97	4.96	4.95	98.21	123.44	125.15	126.33	126.07	125.82	0.03	0.18	0.36	3.52	13.45	17.05
71	T1	8.19	5.7	20.29	12.44	0.22	7.12	100	5.04	4.31	5.33	5.4	5.45	5.44	5.42	77.3	95.6	96.8	97.7	97.5	97.2	0.04	0.22	0.44	4.31	15.2	17.3
71	T2	8.1	5.67	20.29	12.44	0.22	7.08	100	5.04	4.31	5.42	5.47	5.52	5.5	5.48	77.7	97.7	98.6	99.5	99.1	98.8	0.03	0.21	0.43	4.19	15.1	17.9
71	T3
71	Avg	8.15	5.69	20.29	12.44	0.22	7.1	100	5.04	4.31	5.38	5.44	5.49	5.47	5.45	77.49	96.63	97.71	98.61	98.34	97.98	0.04	0.22	0.44	4.25	15.15	17.6
72	T1
72	T2
72	T3
72	Avg
73	T1	7.9	5.62	20.33	12.46	0.22	6.94	100	5.05	4.83	6.01	6.05	6.09	6.07	6.05	87.8	109.2	109.9	110.7	110.3	109.9	0.04	0.22	0.45	4.37	15.8	18.7
73	T2	8.05	5.77	20.31	12.45	0.23	6.9	100	5.05	5.04	6.2	6.24	6.28	6.26	6.23	89.2	109.8	110.5	111.2	110.8	110.3	0.04	0.25	0.49	4.75	16.1	17.9
73	T3	7.84	5.57	20.31	12.45	0.22	6.96	100	5.05	4.98	6.13	6.17	6.21	6.19	6.16	91.3	112.4	113.2	113.9	113.5	113	0.04	0.24	0.48	4.59	16	18.2
73	Avg	7.93	5.65	20.32	12.45	0.22	6.93	100	5.05	4.95	6.11	6.15	6.19	6.17	6.15	89.45	110.48	111.2	111.93	111.56	111.08	0.04	0.24	0.47	4.57	15.97	18.27
74	T1	7.91	5.58	20.31	12.44	0.22	7	100	5.04	5.12	6.27	6.31	6.35	6.33	6.31	93.6	114.6	115.3	116.1	115.7	115.3	0.04	0.26	0.51	4.92	16.5	18.2
74	T2	8.11	5.74	20.31	12.44	0.23	6.98	100	5.04	5.11	6.29	6.35	6.38	6.36	6.33	90.8	111.8	112.8	113.4	113	112.5	0.04	0.25	0.51	4.85	15.5	16.3
74	T3
74	Avg	8.01	5.66	20.31	12.44	0.22	6.99	100	5.04	5.12	6.28	6.33	6.37	6.35	6.32	92.2	113.19	114.09	114.72	114.36	113.91	0.04	0.26	0.51	4.89	16	17.25
75	T1	8	5.65	20.31	12.44	0.22	6.99	100	5.04	3.86	5	5.04	5.09	5.07	5.05	69.7	90.3	91	91.9	91.5	91.2	0.03	0.2	0.41	4	14.3	16.6
75	T2	6.54	4.64	20.31	12.43	0.18	6.96	100	5.04	5.06	6.2	6.25	6.29	6.27	6.24	111.1	136.1	137.2	138	137.6	136.9	0.04	0.23	0.47	4.55	15.4	17.1
75	T3
75	Avg	7.27	5.15	20.31	12.44	0.2	6.98	100	5.04	4.46	5.6	5.65	5.69	5.67	5.65	90.37	113.17	114.08	114.97	114.57	114.06	0.04	0.22	0.44	4.28	14.85	16.85
76	T1	8.04	5.66	20.3	12.45	0.22	7.04	100	5.04	4.26	5.45	5.52	5.56	5.55	5.53	77	98.5	99.7	100.5	100.3	99.9	0.03	0.21	0.42	4.08	14.5	16.7
76	T2	7.57	5.35	20.3	12.47	0.21	7.02	100	5.05	4.5	5.62	5.69	5.73	5.72	5.7	86.3	107.8	109.1	109.9	109.7	109.3	0.03	0.2	0.4	3.9	14.5	17.5
76	T3
76	Avg	7.81	5.51	20.3	12.46	0.22	7.03	100	5.05	4.38	5.54	5.61	5.65	5.64	5.62	81.64	103.13	104.43	105.18	104.99	104.62	0.03	0.21	0.41	3.99	14.5	17.1
77	T1
77	T2
77	T3
77	Avg
78	T1
78	T2
78	T3
78	Avg
79	T1	7.85	5.57	20.31	12.45	0.22	6.97	100	5.05	4.23	5.11	5.13	5.16	5.15	5.13	77.6	93.7	94.1	94.6	94.5	94.1	0.03	0.21	0.42	4.11	15.1	18.2
79	T2	8.33	5.9	20.31	12.45	0.23	6.98	100	5.05	4.32	5.31	5.34	5.37	5.35	5.34	74.8	92	92.5	93	92.6	92.5	0.03	0.2	0.4	3.9	14.5	18
79	T3	7.4	5.28	20.3	12.43	0.21	6.93	100	5.04	3.78	4.71	4.76	4.79	4.78	4.76	73	90.9	91.9	92.5	92.3	91.9	0.03	0.2	0.4	3.89	14.3	17.3
79	Avg	7.86	5.58	20.31	12.44	0.22	6.96	100	5.04	4.11	5.04	5.08	5.11	5.09	5.08	75.12	92.2	92.82	93.37	93.13	92.82	0.03	0.2	0.41	3.97	14.63	17.83
80	T1	7.98	5.62	20.31	12.44	0.22	7.01	100	5.04	4.51	5.48	5.52	5.56	5.55	5.52	81.9	99.5	100.2	100.9	100.7	100.2	0.04	0.22	0.45	4.31	14.4	15.7
80	T2	7.98	5.65	20.31	12.44	0.22	6.98	100	5.04	4.37	5.41	5.46	5.49	5.47	5.45	78.9	97.7	98.6	99.1	98.8	98.4	0.03	0.22	0.43	4.2	14.7	16.7
80	T3	7.72	5.47	20.31	12.46	0.21	6.99	100	5.05	4.05	5.14	5.18	5.22	5.2	5.18	75.8	96.2	96.9	97.7	97.3	96.9	0.03	0.2	0.4	3.89	14.1	16.7
80	Avg	7.89	5.58	20.31	12.45	0.22	6.99	100	5.05	4.31	5.34	5.39	5.42	5.41	5.38	78.84	97.76	98.55	99.23	98.92	98.49	0.03	0.21	0.43	4.13	14.4	16.37
81	T1	7.91	5.64	20.3	12.44	0.22	6.94	100	5.04	4.15	5.23	5.28	5.32	5.3	5.29	75.1	94.7	95.6	96.3	95.9	95.8	0.03	0.2	0.41	3.98	14.4	17.2
81	T2	7.77	5.48	20.3	12.45	0.22	7.02	100	5.04	4.21	5.28	5.34	5.38	5.36	5.34	78.6	98.5	99.7	100.4	100	99.7	0.03	0.2	0.41	3.93	13.7	15.5
81	T3	8.4	5.95	20.33	12.46	0.23	6.97	100	5.05	4.33	5.43	5.46	5.49	5.47	5.45	74.3	93.2	93.7	94.2	93.9	93.5	0.03	0.22	0.44	4.22	14.4	16
81	Avg	8.03	5.69	20.31	12.45	0.22	6.98	100	5.05	4.23	5.31	5.36	5.4	5.38	5.36	76.01	95.47	96.32	96.98	96.62	96.32	0.03	0.21	0.42	4.04	14.17	16.23
82	T1	8.03	5.62	20.29	12.51	0.22	7.13	100	5.05	4	5.14	5.19	5.23	5.22	5.2	73.6	94.6	95.5	96.2	96	95.7	0.03	0.2	0.41	3.94	14	16.2
82	T2	7.82	5.49	20.29	12.47	0.21	7.08	100	5.05	3.49	4.7	4.75	4.8	4.79	4.77	65.3	87.9	88.9	89.8	89.6	89.2	0.03	0.17	0.35	3.4	13.2	16.9
82	T3	7.61	5.38	20.29	12.47	0.21	7.03	100	5.05	3.6	4.8	4.86	4.9	4.89	4.87	68.7	91.6	92.8	93.5	93.4	93	0.03	0.18	0.37	3.59	13.2	15.8
82	Avg	7.82	5.5	20.29	12.48	0.21	7.08	100	5.05	3.7	4.88	4.93	4.98	4.97	4.95	69.2	91.38	92.38	93.19	93	92.63	0.03	0.18	0.38	3.64	13.47	16.3
83	T1	7.88	5.49	20.29	12.43	0.22	7.11	100	5.04	4	5.12	5.17	5.21	5.2	5.18	74.3	95.2	96.1	96.8	96.6	96.3	0.03	0.2	0.41	3.97	13.9	15.9
83	T2	7.75	5.42	20.29	12.44	0.21	7.09	100	5.04	4.1	5.21	5.27	5.31	5.29	5.27	77.3	98.2	99.4	100.1	99.8	99.4	0.03	0.21	0.43	4.19	14.6	16.4
83	T3	8.08	5.64	20.3	12.44	0.22	7.09	100	5.04	4.38	5.51	5.55	5.59	5.57	5.55	79.3	99.7	100.5	101.2	100.8	100.5	0.03	0.22	0.44	4.24	14.3	15.7
83	Avg	7.9	5.52	20.29	12.44	0.22	7.09	100	5.04	4.16	5.28	5.33	5.37	5.35	5.33	76.98	97.72	98.65	99.39	99.08	98.71	0.03	0.21	0.43	4.13	14.27	16
84	T1	7.98	5.49	20.28	12.42	0.22	7.2	100	5.04	4.59	5.72	5.77	5.81	5.78	5.75	85.3	106.2	107.2	107.9	107.4	106.8	0.04	0.23	0.47	4.45	13	12.3
84	T2	7.9	5.51	20.28	12.45	0.22	7.13	100	5.04	4.2	5.41	5.46	5.5	5.48	5.46	78.2	100.7	101.6	102.3	102	101.6	0.04	0.23	0.46	4.5	14.9	15.9
84	T3	7.77	5.38	20.28	12.44	0.21	7.17	100	5.04	4.2	5.37	5.43	5.48	5.46	5.44	79.9	102.1	103.3	104.2	103.8	103.4	0.03	0.21	0.43	4.13	14.1	15.4
84	Avg	7.88	5.46	20.28	12.44	0.21	7.16	100	5.04	4.33	5.5	5.55	5.6	5.57	5.55	81.09	103.01	104.01	104.82	104.39	103.95	0.04	0.22	0.45	4.36	14	14.53
85	T1	7.75	5.64	20.29	12.41	0.22	6.79	100	5.04	5.17	5.97	6	6.03	6.01	5.97	93.2	107.7	108.2	108.7	108.4	107.7	0.04	0.23	0.47	4.53	14.5	15.1
85	T2	7.78	5.48	20.3	12.43	0.22	7.02	100	5.04	5.08	5.97	6.01	6.03	6.01	5.99	94.5	111	111.8	112.2	111.8	111.4	0.04	0.24	0.49	4.71	15.6	16.8
85	T3	7.82	5.44	20.31	12.44	0.21	7.1	100	5.04	5.28	6.18	6.22	6.25	6.22	6.19	99	115.9	116.6	117.2	116.6	116.1	0.05	0.26	0.53	5.03	15.1	14.9
85	Avg	7.78	5.52	20.3	12.43	0.22	6.97	100	5.04	5.18	6.04	6.08	6.1	6.08	6.05	95.57	111.53	112.2	112.7	112.26	111.71	0.04	0.24	0.5	4.76	15.07	15.6
86	T1	7.97	5.62	20.3	12.43	0.22	7.01	100	5.04	5.01	5.95	6	6.03	6.01	5.97	90.9	107.9	108.8	109.4	109	108.3	0.04	0.25	0.49	4.72	15	15.5
86	T2	7.94	5.49	20.31	12.43	0.22	7.14	100	5.04	5.12	6	6.04	6.07	6.05	6.02	95	111.3	112	112.6	112.2	111.7	0.04	0.26	0.52	5.02	16	16.7
86	T3
86	Avg	7.96	5.56	20.31	12.43	0.22	7.07	100	5.04	5.07	5.98	6.02	6.05	6.03	6	92.92	109.61	110.43	110.98	110.61	109.97	0.04	0.26	0.51	4.87	15.5	16.1
87	T1	7.99	5.63	20.31	12.44	0.22	7.01	100	5.04	4.99	6.08	6.13	6.15	6.13	6.09	90.4	110.2	111.1	111.4	111.1	110.3	0.04	0.25	0.49	4.72	14.4	14.3
87	T2	7.91	5.53	20.3	12.43	0.22	7.07	100	5.04	4.99	6	6.06	6.08	6.06	6.03	92	110.6	111.7	112.1	111.7	111.2	0.04	0.24	0.49	4.67	14.8	15.3
87	T3
87	Avg	7.95	5.58	20.31	12.44	0.22	7.04	100	5.04	4.99	6.04	6.1	6.12	6.1	6.06	91.19	110.38	111.38	111.75	111.38	110.74	0.04	0.25	0.49	4.7	14.6	14.8
88	T1	8.13	5.68	20.28	12.46	0.22	7.12	100	5.04	4.75	5.69	5.77	5.8	5.78	5.75	85.8	102.8	104.3	104.8	104.5	103.9	0.04	0.22	0.45	4.32	13.5	13.6
88	T2	7.67	5.34	20.28	12.46	0.21	7.14	100	5.04	4.97	6	6.06	6.09	6.07	6.05	95.5	115.3	116.5	117.1	116.7	116.3	0.04	0.25	0.5	4.84	15.4	15.8
88	T3
88	Avg	7.9	5.51	20.28	12.46	0.22	7.13	100	5.04	4.86	5.85	5.92	5.95	5.93	5.9	90.69	109.08	110.38	110.94	110.57	110.1	0.04	0.24	0.48	4.58	14.45	14.7
89	T1
89	T2
89	T3
89	Avg
90	T1
90	T2
90	T3
90	Avg
91	T1	7.67	5.39	20.3	12.45	0.21	7.05	100	5.04	4.67	5.55	5.59	5.62	5.6	5.58	88.6	105.3	106.1	106.6	106.3	105.9	0.04	0.22	0.45	4.32	15.5	18.2
91	T2	7.83	5.54	20.32	12.46	0.22	6.98	100	5.05	4.21	5.22	5.25	5.29	5.27	5.24	77.7	96.3	96.9	97.6	97.2	96.7	0.03	0.21	0.43	4.16	14.1	15.4
91	T3	7.92	5.59	20.32	12.46	0.22	7	100	5.05	4.41	5.44	5.49	5.53	5.51	5.49	80.7	99.5	100.4	101.1	100.8	100.4	0.04	0.22	0.44	4.28	15	17.1
91	Avg	7.81	5.51	20.31	12.46	0.22	7.01	100	5.05	4.43	5.4	5.44	5.48	5.46	5.44	82.32	100.37	101.12	101.8	101.42	100.99	0.04	0.22	0.44	4.25	14.87	16.9
92	T1	8.24	5.79	20.31	12.45	0.23	7.04	100	5.05	4.58	5.42	5.48	5.5	5.48	5.44	80.8	95.6	96.7	97.1	96.7	96	0.04	0.22	0.44	4.17	12.5	12.1
92	T2	7.74	5.46	20.31	12.46	0.21	7.02	100	5.05	4.22	5.4	5.41	5.45	5.43	5.39	79.1	101.2	101.4	102.1	101.8	101	0.04	0.22	0.45	4.26	12.8	12.4
92	T3	7.78	5.45	20.32	12.44	0.21	7.04	100	5.05	4.98	6	6.06	6.09	6.06	6.01	93.1	112.2	113.3	113.9	113.3	112.4	0.04	0.23	0.47	4.41	12.2	11.1
92	Avg	7.92	5.57	20.31	12.45	0.22	7.03	100	5.05	4.59	5.61	5.65	5.68	5.66	5.61	84.34	103.01	103.8	104.35	103.92	103.13	0.04	0.22	0.45	4.28	12.5	11.87
93	T1	7.99	5.66	20.3	12.45	0.22	6.99	100	5.04	4.77	5.71	5.75	5.77	5.74	5.68	86.2	103.2	103.9	104.3	103.7	102.6	0.04	0.24	0.47	4.44	11.4	9.78
93	T2	8.05	5.65	20.29	12.44	0.22	7.06	100	5.04	4.68	5.68	5.75	5.76	5.74	5.7	84.7	102.7	104	104.2	103.8	103.1	0.04	0.23	0.46	4.36	12.2	11.2
93	T3	7.67	5.38	20.29	12.44	0.21	7.06	100	5.04	4.68	5.68	5.72	5.76	5.74	5.71	88.9	107.9	108.7	109.4	109	108.5	0.04	0.23	0.47	4.46	13.9	13.8
93	Avg	7.9	5.56	20.29	12.44	0.22	7.04	100	5.04	4.71	5.69	5.74	5.76	5.74	5.7	86.58	104.61	105.53	105.96	105.53	104.74	0.04	0.23	0.47	4.42	12.5	11.59
94	T1	7.99	5.6	20.29	12.45	0.22	7.08	100	5.04	4.87	5.88	5.84	5.97	5.95	5.92	89	107.5	106.8	109.1	108.8	108.2	0.04	0.23	0.46	4.42	13	12.3
94	T2	7.75	5.45	20.28	12.46	0.21	7.07	100	5.04	4.21	5.35	5.39	5.43	5.41	5.38	79.3	100.8	101.5	102.3	101.9	101.3	0.03	0.2	0.41	3.97	12.1	11.7
94	T3	8.3	5.85	20.28	12.46	0.23	7.06	100	5.04	4.49	5.63	5.65	5.69	5.67	5.65	78.8	98.8	99.1	99.8	99.5	99.1	0.04	0.23	0.47	4.51	13.8	13.5
94	Avg	8.01	5.63	20.28	12.46	0.22	7.07	100	5.04	4.52	5.62	5.63	5.7	5.68	5.65	82.37	102.35	102.47	103.75	103.38	102.9	0.04	0.22	0.45	4.3	12.97	12.5
95	T1	7.78	5.37	20.27	12.43	0.21	7.2	100	5.04	4.75	5.83	5.87	5.9	5.85	5.75	90.4	111	111.8	112.3	111.4	109.5	0.04	0.24	0.48	4.41	8.98	6.64
95	T2	7.61	5.26	20.27	12.43	0.21	7.19	100	5.04	4.78	5.81	5.88	5.91	5.87	5.8	92.9	112.9	114.3	114.9	114.1	112.7	0.04	0.24	0.49	4.51	9.89	7.57
95	T3	7.45	5.16	20.27	12.44	0.2	7.18	100	5.04	4.81	5.92	5.96	5.99	5.96	5.9	95.5	117.5	118.3	118.9	118.3	117.1	0.04	0.25	0.49	4.61	10.6	8.41
95	Avg	7.61	5.26	20.27	12.43	0.21	7.19	100	5.04	4.78	5.85	5.9	5.93	5.89	5.82	92.94	113.81	114.78	115.37	114.59	113.11	0.04	0.24	0.49	4.51	9.82	7.54
96	T1	7.58	5.2	20.26	12.44	0.2	7.26	100	5.04	5.11	6.23	6.28	5.82	2.9	1.8	100.7	122.8	123.8	114.7	57.2	35.5	0.04	0.24	0.47	2.09	1.11	0.94
96	T2	7.61	5.18	20.26	12.44	0.2	7.31	100	5.04	5.02	6.15	6.18	5.82	2.97	1.82	99.3	121.7	122.3	115.2	58.8	36	0.04	0.25	0.5	2.27	1.12	0.94
96	T3	7.64	5.25	20.25	12.44	0.21	7.26	100	5.04	5.13	6.19	6.22	5.66	2.54	1.56	100.3	121	121.6	110.6	49.6	30.5	0.05	0.28	0.55	2.08	1.01	0.89
96	Avg	7.61	5.21	20.26	12.44	0.2	7.277	100	5.04	5.09	6.19	6.23	5.77	2.8	1.73	100.12	121.84	122.56	113.52	55.2	34	0.04	0.26	0.51	2.15	1.08	0.92
